# Supplementary material for: Aberrant Cortical Layer Development of Brain Organoids Derived from Noonan Syndrome-iPSCs
Source: Int J Mol Sci. 2022 Nov 10;23(22):13861. doi: 10.3390/ijms232213861 (PMC9699065; doi:10.3390/ijms232213861)
Supplement: Supplementary file 1 [file ijms-23-13861-s001.zip]

Archive with 1 entries (1 files):
- ijms-1959351-supplementary.pdf
